# Supplementary material for: The Superoxide dismutase (SOD) Gene Family in Litchi (Litchi chinensis Sonn.): Identification, Classification, and Expression Responses in Leaves Under Abiotic Stresses
Source: Antioxidants (Basel). 2025 Dec 22;15(1):14. doi: 10.3390/antiox15010014 (PMC12837561; doi:10.3390/antiox15010014)
Supplement: Supplementary file 1 [file antioxidants-15-00014-s001.zip › S2.xlsx]

## Sheet: Sheet1
Table S2. The primer list used for qRT-PCR.
Gene name	Primer name	Primer sequence (5’-3’)	Primer position (nt)
LcSOD1	LcSOD1-F	CAGCTGGACCAGGCCATC	352-369
	LcSOD1-R	CCCTCCGCCGTTGAACTT	432-415
LcSOD2	LcSOD2-F	CAATGGCTGCAACTCTACTGG	180-200
	LcSOD2-R	CCTGCAACGATGTTACCCAA	287-268
LcSOD3	LcSOD3-F	AAGAACACGGTGCCCCAG	203-220
	LcSOD3-R	CGGCCCTTCCTACAACGG	346-329
LcSOD4	LcSOD4-F	TCTGCTGCCGTTGCTGAA	478-495
	LcSOD4-R	GGCTTCAACCCTCGCCAA	567-550
LcSOD5	LcSOD5-F	GCCCAGGACTTGGTGGAC	50-67
	LcSOD5-R	GGCGGCGACTTTAGCTCA	179-162
LcSOD6	LcSOD6-F	GCCTCACCTTCCCACCAC	46-63
	LcSOD6-R	TGAGAGAGACGCCACGGA	133-116
LcSOD7	LcSOD7-F	ATGCAGCCTGGAGGAGGT	361-378
	LcSOD7-R	AGCAAGCCAAACCCAGCC	501-484
LcActin	LcActin-F	GTGGTTCTACTATGTTCCCTG	908-928
	LcActin-R	CTCGTCGTACTCATCCTTTG	1098-1079
