# Supplementary material for: The Superoxide dismutase (SOD) Gene Family in Litchi (Litchi chinensis Sonn.): Identification, Classification, and Expression Responses in Leaves Under Abiotic Stresses
Source: Antioxidants (Basel). 2025 Dec 22;15(1):14. doi: 10.3390/antiox15010014 (PMC12837561; doi:10.3390/antiox15010014)
Supplement: Supplementary file 1 [file antioxidants-15-00014-s001.zip › S3.xlsx]

## Sheet: Sheet1
Table S3. Basic characteristics of the LcSOD genes.
Gene Name	Gene ID	Chr.	StartPos	EndPos	CDS size (bp)	Number of amino acids (aa)	Molecular mass (kDa)	Theoretical isoelectric point	Instability index	Grand average of hydropathicity	Number of transmembrane domain	Subcellular location	Secondary structures (%)
													Alpha helix	Extended strand	Beta turn	Random coil
LcSOD1	LITCHI027490.m1	Chr3	24205603	24211057	1194	397	44.455	9.63	45.94	-0.414	0	mitochondrion	35.26	18.64	5.29	40.81
LcSOD2	LITCHI003354.m1	Chr6	21829763	21834257	486	161	16.3483	7.22	16.26	-0.243	0	cytoplasm	4.35	31.68	7.45	56.52
LcSOD3	LITCHI003782.m1	Chr6	26963583	26967474	405	134	13.7281	5.1	7.72	-0.325	0	cytoplasm	5.22	35.07	8.96	50.75
LcSOD4	LITCHI022913.m1	Chr10	11058273	11065930	954	317	33.8343	5.69	33.51	-0.159	0	chloroplast	32.81	17.67	6.94	42.59
LcSOD5	LITCHI020212.m1	Chr12	10870920	10873977	915	304	34.6276	4.86	47.31	-0.651	0	chloroplast	45.72	13.49	3.62	37.17
LcSOD6	LITCHI024579.m1	Chr13	17756472	17761106	663	220	22.5914	5.95	18.71	-0.035	0	chloroplast	10.45	32.27	4.55	52.73
LcSOD7	LITCHI006009.m1	Chr14	18919687	18922634	753	250	28.9851	6.25	33.88	-0.442	0	chloroplast	44.8	14.4	4.8	36
