# Supplementary material for: The Superoxide dismutase (SOD) Gene Family in Litchi (Litchi chinensis Sonn.): Identification, Classification, and Expression Responses in Leaves Under Abiotic Stresses
Source: Antioxidants (Basel). 2025 Dec 22;15(1):14. doi: 10.3390/antiox15010014 (PMC12837561; doi:10.3390/antiox15010014)
Supplement: Supplementary file 1 [file antioxidants-15-00014-s001.zip › S4.xlsx]

## Sheet: Sheet1
Table S4. Orthologous gene pairs of SOD genes between litchi and Arabidopsis/longan/rice/pineapple.
Chr.	Gene Name	Gene ID		Chr.	Gene ID		Chr.	Gene Name	Gene ID		Chr.	Gene ID		Chr.	Gene Name	Gene ID		Chr.	Gene ID		Chr.	Gene Name	Gene ID		Chr.	Gene ID
Chr3	LcSOD1	LITCHI027490.m1	==	At2	AT2G40590.1	——	Chr3	LcSOD1	LITCHI027490.m1	==	Dl4	Dil.04g027500.1.t1	——	Chr3	LcSOD1	LITCHI027490.m1	==	Os1	LOC_Os01g60790.1	——	Chr3	LcSOD1	LITCHI027490.m1	==	Ac23	Aco007111.1
Chr3	LcSOD1	LITCHI027490.m1	==	At3	AT3G56340.1	——	Chr10	LcSOD4	LITCHI022913.m1	==	Dl15	Dil.15g011780.1.t1								——	Chr3	LcSOD1	LITCHI027490.m1	==	Ac4	Aco011139.1
Chr10	LcSOD4	LITCHI022913.m1	==	At1	AT1G12520.1	——	Chr12	LcSOD5	LITCHI020212.m1	==	Dl12	Dil.12g015030.1.t1								——	Chr3	LcSOD1	LITCHI027490.m1	==	Ac13	Aco012541.1
Chr12	LcSOD5	LITCHI020212.m1	==	At5	AT5G51100.1	——	Chr14	LcSOD7	LITCHI006009.m1	==	Dl10	Dil.10g005600.1.t1								——	Chr10	LcSOD4	LITCHI022913.m1	==	Ac8	Aco013913.1
							Chr14	LcSOD7	LITCHI006009.m1	==	Dl10	Dil.10g006120.1.t1
