# Supplementary material for: The Superoxide dismutase (SOD) Gene Family in Litchi (Litchi chinensis Sonn.): Identification, Classification, and Expression Responses in Leaves Under Abiotic Stresses
Source: Antioxidants (Basel). 2025 Dec 22;15(1):14. doi: 10.3390/antiox15010014 (PMC12837561; doi:10.3390/antiox15010014)
Supplement: Supplementary file 1 [file antioxidants-15-00014-s001.zip › S5.xlsx]

## Sheet: Sheet1
Table S5. Conservative motif information of the LcSOD genes.
Motif	Logo	E-value	Sites	Width
Motif 1		2.3e-031	4	41
Motif 2		1.5e-18	3	50
Motif 3		1.3e-15	3	27
Motif 4		1.2e-14	3	33
Motif 5		1.5e-12	2	50
Motif 6		0.3	3	8
Motif 7		7	5	18
Motif 8		20	2	7
Motif 9		83	2	16
Motif 10		170	2	6
