# Supplementary material for: The Superoxide dismutase (SOD) Gene Family in Litchi (Litchi chinensis Sonn.): Identification, Classification, and Expression Responses in Leaves Under Abiotic Stresses
Source: Antioxidants (Basel). 2025 Dec 22;15(1):14. doi: 10.3390/antiox15010014 (PMC12837561; doi:10.3390/antiox15010014)
Supplement: Supplementary file 1 [file antioxidants-15-00014-s001.zip › S6.xlsx]

## Sheet: Sheet1
Table S6. GO annotation analysis of the LcSOD genes.
Class	GO_Name	GO_ID	P_value	Corrected p-value (BH method)
Molecular function	superoxide dismutase activity	GO:0004784	2.22045e-16	4.88498e-15
Molecular function	oxidoreductase activity, acting on superoxide radicals as acceptor	GO:0016721	2.22045e-16	4.88498e-15
Molecular function	antioxidant activity	GO:0016209	4.312e-12	3.16213e-11
Molecular function	oxidoreductase activity	GO:0016491	1.51736e-06	6.67639e-06
Molecular function	catalytic activity	GO:0003824	0.0345957	0.0507404
Cellular component	cytoplasm	GO:0005737	0.0473744	0.131972
Biological process	response to superoxide	GO:0000303	0	0
Biological process	cellular response to superoxide	GO:0071451	1.11022e-16	7.60503e-15
Biological process	cellular response to oxygen radical	GO:0071450	1.11022e-16	7.60503e-15
Biological process	superoxide metabolic process	GO:0006801	1.11022e-16	7.60503e-15
Biological process	removal of superoxide radicals	GO:0019430	1.11022e-16	7.60503e-15
Biological process	response to oxygen radical	GO:0000305	3.33067e-16	7.60503e-15
Biological process	cellular response to reactive oxygen species	GO:0034614	2.11164e-13	4.13279e-12
Biological process	cellular oxidant detoxification	GO:0098869	2.09421e-12	3.58634e-11
Biological process	cellular detoxification	GO:1990748	2.62679e-12	3.99855e-11
Biological process	cellular response to toxic substance	GO:0097237	9.38094e-12	1.28519e-10
Biological process	detoxification	GO:0098754	1.02568e-11	1.27744e-10
Biological process	cellular response to oxidative stress	GO:0034599	1.09573e-11	1.25096e-10
Biological process	reactive oxygen species metabolic process	GO:0072593	1.70676e-11	1.79866e-10
Biological process	cellular response to chemical stress	GO:0062197	7.67052e-11	7.50615e-10
Biological process	response to reactive oxygen species	GO:0000302	2.48082e-10	2.26581e-09
Biological process	response to toxic substance	GO:0009636	6.11869e-10	5.23913e-09
Biological process	response to oxidative stress	GO:0006979	1.42145e-08	1.14552e-07
Biological process	cellular response to oxygen-containing compound	GO:1901701	3.42624e-07	2.60775e-06
Biological process	obsolete oxidation-reduction process	GO:0055114	1.33461e-06	9.62323e-06
Biological process	obsolete response to inorganic substance	GO:0010035	2.26792e-06	1.55352e-05
Biological process	cellular response to stress	GO:0033554	4.42187e-06	2.63389e-05
Biological process	cellular response to chemical stimulus	GO:0070887	3.49306e-05	0.00017724
Biological process	response to oxygen-containing compound	GO:1901700	5.32542e-05	0.000260565
Biological process	response to stress	GO:0006950	0.00147133	0.00592859
Biological process	cellular response to stimulus	GO:0051716	0.0015447	0.00587844
Biological process	response to chemical	GO:0042221	0.00181678	0.00672699
Biological process	response to stimulus	GO:0050896	0.0393877	0.0963592
