# Supplementary material for: The Superoxide dismutase (SOD) Gene Family in Litchi (Litchi chinensis Sonn.): Identification, Classification, and Expression Responses in Leaves Under Abiotic Stresses
Source: Antioxidants (Basel). 2025 Dec 22;15(1):14. doi: 10.3390/antiox15010014 (PMC12837561; doi:10.3390/antiox15010014)
Supplement: Supplementary file 1 [file antioxidants-15-00014-s001.zip › S7.xlsx]

## Sheet: Sheet1
Table S7. Cis-acting elements present in promoter regions of the LcSOD genes.
	Core elements	Light responsiveness		Part of a light response						Zein metabolism regulation	Meristem expression	Circadian control	Abscisic acid	Methyl jasmonate		Salicylic acid	Drought	Anaerobic induction	Anoxic induction
Gene	CAAT-box	ACE	Sp1	G-Box	chs-CMA2a	GATA-motif	I-box	LAMP-element	TCCC-motif	O2-site	CAT-box	circadian	ABRE	TGACG-motif	CGTCA-motif	TCA-element	MBS	ARE	GC-motif	total
LcSOD1	12		1	2		2	1	1		1			2	3	3		1	2	1	32
LcSOD2	8						1										1	2		12
LcSOD3	6													3	3		2			14
LcSOD4	12				1				1		2	1		1	1			1		20
LcSOD5	16						1	1												18
LcSOD6	13						1			2	1					1	1			19
LcSOD7	17	1		2		1							2							23
Total	84	1	1	4	1	3	4	2	1	3	3	1	4	7	7	1	5	5	1	138
