# Supplementary material for: The Superoxide dismutase (SOD) Gene Family in Litchi (Litchi chinensis Sonn.): Identification, Classification, and Expression Responses in Leaves Under Abiotic Stresses
Source: Antioxidants (Basel). 2025 Dec 22;15(1):14. doi: 10.3390/antiox15010014 (PMC12837561; doi:10.3390/antiox15010014)
Supplement: Supplementary file 1 [file antioxidants-15-00014-s001.zip › S8.xlsx]

## Sheet: Sheet1
Table S8. RNA-seq data for expression of the LcSOD genes across various tissues.
Gene name	Root	Leaf	Male flower	Female flower	Ovary	Carpopodium	Pericarp	Fruitlet	Aril	Seed
LcSOD1	415.015	175.282	154.641	177.115	170.61	245.918	494.554	108.01	972.766	515.76
LcSOD2	26.8102	64.1737	6.24511	14.3522	3.93084	10.1826	27.2375	16.6169	28.2218	21.2628
LcSOD3	614.891	245.093	333.238	282.949	217.018	170.392	302.326	181.965	359.293	373.081
LcSOD4	40.242	160.27	62.1867	74.0486	80.2595	62.7842	124.395	68.1087	68.014	87.6138
LcSOD5	4.6641	8.71819	2.01562	10.386	2.64012	4.80987	6.15714	10.0522	2.63241	8.01445
LcSOD6	183.162	726.494	134.914	176.82	184.749	126.848	211.639	103.394	208.389	196.381
LcSOD7	8.77529	32.9063	5.02252	17.6543	6.98164	6.80546	12.1577	8.41101	8.20331	9.15938
